# Supplementary material for: Vestibular stimulation and space-time interaction affect the perception of time during whole-body rotations
Source: PLoS One. 2025 Jan 15;20(1):e0313219. doi: 10.1371/journal.pone.0313219 (PMC11734920; doi:10.1371/journal.pone.0313219)
Supplement: S1 Dataset — (XLSX) [file pone.0313219.s001.xlsx]

## Sheet: Experiment 1 % Error means
	Time perception on Rotatory Chair Experiment 1 (Percentage of Error %)
		Subject	2_ seconds_static	2_seconds_40°	2_seconds_80°	4_seconds_static	4_seconds_40°	4_seconds_80°
		S1	-5.65625	-4.89375	5.89375	-5.15625	-11.4844	-11.8536
		S2	-21.4187	-38.6375	-21.9688	-17.1406	-33.7406	-29.8313
		S3	-42.35	-45.1688	-32.2833	-29.4062	-33.93	-24.8
		S4	61.2429	42.4214	40.025	22.1719	1.075	11.8594
		S5	-32.8375	-28.1062	-25.475	-20.0625	-21.3594	-15.4281
		S6	-27.1875	-43.8813	-42.7643	-14.8344	-36.6821	-33.5107
		S7	22.8857	-26.3438	-32.5688	-9.17188	-29.5219	-13.4625
		S8	-37.0417	-26.0071	-13.4	-23.0781	-23.3094	-13.1333
		S9	-11.5429	-20.5813	-12.2438	-17.7107	-17.4219	-19.5844
		S10	-5.4875	-43.6063	-41.6313	-18.6313	-24.9214	-22.1938
		S11	-0.6	-21.6938	-29.6812	-20.1594	-50.075	-36.4656
		S12	-34.9071	-49.275	-51.6812	-47.3714	-55.5208	-44.1679
		S13	-37.4937	-34.1562	-26.5688	-20.725	-17.3094	-12.9906
		S14	-8.4125	-38.0125	-20.2625	-19.225	-29.9719	-30.3125
		S15	-31.425	-33.4562	-32.5938	-34.8875	-41.4656	-36.9937

## Sheet: Experiment 1 Estimations (s)
	Time perception on Rotatory Chair Experiment 1 (Percentage of Error %)
		Subject	2_ seconds_static	2_seconds_40°	2_seconds_80°	4_seconds_static	4_seconds_40°	4_seconds_80°
		S1	1.88688	1.90213	2.11788	3.79375	3.54062	3.52586
		S2	1.57163	1.22725	1.56062	3.31438	2.65037	2.80675
		S3	1.153	1.09662	1.35433	2.82375	2.6428	3.008
		S4	3.22486	2.84843	2.8005	4.88687	4.043	4.47438
		S5	1.34325	1.43788	1.4905	3.1975	3.14562	3.38287
		S6	1.45625	1.12237	1.14471	3.40663	2.53271	2.65957
		S7	2.45771	1.47313	1.34862	3.63313	2.81913	3.4615
		S8	1.25917	1.47986	1.732	3.07687	3.06763	3.47467
		S9	1.76914	1.58838	1.75513	3.29157	3.30313	3.21663
		S10	1.89025	1.12787	1.16738	3.25475	3.00314	3.11225
		S11	1.988	1.56612	1.40637	3.19362	1.997	2.54137
		S12	1.30186	1.0145	0.966375	2.10514	1.77917	2.23329
		S13	1.25012	1.31688	1.46863	3.171	3.30762	3.48037
		S14	1.83175	1.23975	1.59475	3.231	2.80112	2.7875
		S15	1.3715	1.33088	1.34813	2.6045	2.34138	2.52025
		Mean	1.71702	1.45147	1.55039	3.26563	2.86496	3.11235
		SD	0.55011	0.450838	0.444426	0.603569	0.584905	0.558246

## Sheet: Experiment 1 RT means
	Reaction Time (ms)
		Subjects	static	40°	80°
		S1	317.5	338.143	364.429
		S2	322.75	322.375	306.875
		S3	271	264.5	282.571
		S4	278.5	330.286	341.375
		S5	310	294.625	309.25
		S6	323	287.143	330.571
		S7	248.5	295.714	273.125
		S8	344	295.125	287.625
		S9	373.75	429.5	447.875
		S11	317.857	385	359.571
		S12	303.5	306.286	299.5
		S13	269.5	273.875	294.375
		S14	306	288.75	287.375
		S15	298.5	314.571	319.875

## Sheet: Experiment 2 % Error means 
	Time perception on Rotatory Chair Experiment 2 (Percentage of Error %)
		Subject	2_ seconds_static	2_seconds_30°	2_seconds_60°	2_seconds_120°	4_ seconds_static	4_seconds_30°	4_seconds_60°	4_seconds_120°
		S16	-29.9	-58.0688	-47.6	-48.4125	-27.5406	-47.8406	-34.0969	-28.7203
		S17	28.1562	-18.4563	-0.90625	12.9	-6.38333	-20.425	-15.4094	10.8865
		S18	-47.9562	-58.2188	-51.4562	-56.8062	-50.0312	-54.1437	-55.7781	-48.9937
		S19	-26.075	-18.3562	-0.575	-10.8625	-28.7929	-35.1292	-24.8062	-27.4339
		S20	32.3125	-16.2563	-10.1929	-11.1786	6.70937	-21.0107	-10.1438	19.5109
		S21	-19.85	-52.0375	-52.3625	-50.2375	-36.6187	-49.0312	-38.7375	-28.2344
		S22	-27.8	-13.9	-20.9875	-12.175	-5.33437	-25.8656	-20.8156	-16.5672
		S23	9.25	-5.02857	-6.475	-11.1125	-55.1179	-58.8875	-48.0187	-22.9339
		S24	-13.95	-22.9125	-12.1438	1.0625	-17.1	-26.8906	-17.1938	-15.525
		S25	-6.7625	-22.3938	-21.8438	-2.01875	-14.275	-25.1281	-26.3438	-10.5188
		S26	-58.7	-31.3214	-32.5812	-32.4643	-27.6219	-55.6375	-37.2	-43.1609
		S27	-27.6		-34.3	-17.6667	-43.805	-56.9125	-36.05	-35.7025
		S28	-34.2786	-54.8857	-47.4	-40.45	-26.1156	-33.1594	-29.8964	-30.1971

## Sheet: Experiment 2 Estimations (s)
	Time perception on Rotatory Chair Experiment 2 (s)
		Subject	2_ seconds_static	2_seconds_30°	2_seconds_60°	2_seconds_120°	4_ seconds_static	4_seconds_30°	4_seconds_60°	4_seconds_120°
		S16	1.402	0.838625	1.048	1.03175	2.89838	2.08637	2.63612	2.47275
		S17	2.56312	1.63088	1.98188	2.258	3.74467	3.183	3.38362	3.51887
		S18	1.04087	0.835625	0.970875	0.863875	1.99875	1.83425	1.76887	1.81125
		S19	1.4785	1.63288	1.9885	1.78275	2.84829	2.59483	3.00775	3.70914
		S20	2.64625	1.67487	1.79614	1.77643	4.26837	3.15957	3.59425	3.595
		S21	1.603	0.95925	0.95275	0.99525	2.53525	2.03875	2.4505	2.667
		S22	1.444	1.722	1.58025	1.7565	3.78662	2.96537	3.16737	3.25488
		S23	2.185	1.89943	1.8705	1.77775	1.79529	1.6445	2.07925	2.28138
		S24	1.721	1.54175	1.75713	2.02125	3.316	2.92437	3.31225	3.40629
		S25	1.86475	1.55212	1.56313	1.95962	3.429	2.99487	2.94625	3.28788
		S26	0.826	1.37357	1.34838	1.35071	2.89513	1.7745	2.512	2.90183
		S27	1.448		1.314	1.64667	2.2478	1.7235	2.558	2.418
		S28	1.31443	0.902286	1.052	1.191	2.95538	2.67362	2.80414	2.84575
		Mean	1.65669	1.38027	1.47873	1.57012	2.97838	2.43058	2.78618	2.93615
		SD	0.540223	0.387428	0.388213	0.43883	0.726973	0.592159	0.524731	0.582855
